# Supplementary material for: Simultaneous Ultra-Sensitive Detection of Structural and Single Nucleotide Variants Using Multiplex Droplet Digital PCR in Liquid Biopsies from Children with Medulloblastoma
Source: Cancers (Basel). 2023 Mar 25;15(7):1972. doi: 10.3390/cancers15071972 (PMC10092983; doi:10.3390/cancers15071972)
Supplement: Supplementary file 1 [file cancers-15-01972-s001.zip]

Archive with 32 entries (30 files):
- Figure S1 Copy-number profiles, ploidy and tumor cell ratios generated by Control-FREEC, ASCAT and DKFZ brain tumor methylation classifier.pdf
- File S1 QX Manager Software output data on dilution series/
- File S1 QX Manager Software output data on dilution series/.DS_Store
- File S1 QX Manager Software output data on dilution series/Dilution series MB01.pdf
- File S1 QX Manager Software output data on dilution series/Dilution series MB09.pdf
- File S1 QX Manager Software output data on dilution series/Dilution series MB13.pdf
- File S1 QX Manager Software output data on dilution series/Dilution series MB15.pdf
- File S1 QX Manager Software output data on dilution series/Dilution series MB19.pdf
- File S1 QX Manager Software output data on dilution series/Dilution series MB21.pdf
- File S1 QX Manager Software output data on dilution series/Dilution series MB22.pdf
- File S1 QX Manager Software output data on dilution series/Dilution series MB24.pdf
- File S1 QX Manager Software output data on dilution series/Dilution series MB27.pdf
- File S1 QX Manager Software output data on dilution series/Dilution series MB31.pdf
- File S1 QX Manager Software output data on dilution series/Dilution series MB35.pdf
- File S1 QX Manager Software output data on dilution series/Dilution series MB43.pdf
- File S2 QX Manager Software output data on liquid biopsies/
- File S2 QX Manager Software output data on liquid biopsies/.DS_Store
- File S2 QX Manager Software output data on liquid biopsies/Liquid biopsies MB01.pdf
- File S2 QX Manager Software output data on liquid biopsies/Liquid biopsies MB09.pdf
- File S2 QX Manager Software output data on liquid biopsies/LIquid biopsies MB13.pdf
- File S2 QX Manager Software output data on liquid biopsies/Liquid biopsies MB15.pdf
- File S2 QX Manager Software output data on liquid biopsies/Liquid biopsies MB19.pdf
- File S2 QX Manager Software output data on liquid biopsies/Liquid biopsies MB21.pdf
- File S2 QX Manager Software output data on liquid biopsies/Liquid biopsies MB22.pdf
- File S2 QX Manager Software output data on liquid biopsies/Liquid biopsies MB24.pdf
- File S2 QX Manager Software output data on liquid biopsies/Liquid biopsies MB27.pdf
- File S2 QX Manager Software output data on liquid biopsies/Liquid biopsies MB31.pdf
- File S2 QX Manager Software output data on liquid biopsies/Liquid biopsies MB35.pdf
- File S2 QX Manager Software output data on liquid biopsies/Liquid biopsies MB43.pdf
- Table S1 Summary of results from DKFZ brain tumour methylation classifier.xlsx
- Table S2 Table of all tested ddPCR assays.xlsx
- Table S3 Summary of ctDNA results.xlsx
