# Supplementary material for: Simultaneous Ultra-Sensitive Detection of Structural and Single Nucleotide Variants Using Multiplex Droplet Digital PCR in Liquid Biopsies from Children with Medulloblastoma
Source: Cancers (Basel). 2023 Mar 25;15(7):1972. doi: 10.3390/cancers15071972 (PMC10092983; doi:10.3390/cancers15071972)
Supplement: Supplementary file 1 [file cancers-15-01972-s001.zip › Table S1 Summary of results from DKFZ brain tumour methylation classifier.xlsx]

## Sheet: Methylation results
Denna lista är tagen från länk i mail fr TS men sorterade på Case-ID
Sample ID	Sentrix Barcode	Sample Section	ID	UPN	Array type:	Material type:	Gender:	Brain tumor methylation classifier	Methylation classes (MCs with score >= 0.3)	Score	Interpretation	MC family members with score >= 0.1			Class descriptions												MGMT promotor methylation (MGMT-STP27) Status	Estimated	CI lower	CI upper
NM4_1020-1-1-1-DNA-T.v1_3R01C01	203287590035	R01C01	P13714_125	1	EPIC	KRYO DNA	male	v11b4	methylation class family Medulloblastoma group 3 and 4	0.99	match	methylation class medulloblastoma, subclass group 4	0.99	match	Methylation class family Medulloblastoma group 3 and 4: The methylation class family "Medulloblastoma class 3 and 4" comprises the methylation	classes medulloblastoma, class 3 and medulloblastoma, class 4.	Methylation class medulloblastoma, subclass group 4: The methylation class "medulloblastoma, subclass group 4" is comprised of tumors with the	diagnosis medulloblastoma, genetically defined, group 4. Histologically most cases fall into the classical and large cell/anaplastic groups. This is the most	common molecular subtype of medulloblastoma (~35-40% of cases). Tumors originate in the cerebellum, typically in the vermis. Median age is 8 years	(range 2-49 years). Group 4 medulloblastomas are more common in males than females. MYCN amplification, isochromosome 17q, and anueploidy are	recurrent features, but a fraction lack an obvious driving genetic change.						unmethylated	0.0167	0.00218	0.11685
SAJ1_1424-1-1-DNA-T.v1_3R03C01	205055450105	R03C01	P20911_110	9	EPIC	DNA-KRYO	female	v11b4	methylation class medulloblastoma, WNT	0.97	match				Methylation class medulloblastoma, WNT: The methylation class "medulloblastoma, WNT" is comprised of tumors diagnosed as Medulloblastoma, genetically defined, WNTactivated. Histologically most cases fall into the classic variant, sometimes into the large cell/anaplastic variant. Tumors are located in the cerebellum, typically in the vermis.	Median age is 12 years (range 6 to 27). Monosomy of chromosome 6 (>80%) together with mutation of CTNNB1 is (almost) pathognomonic for this class.											unmethylated	0.01441	0.00173	0.11
NM4_1284-1-1-1-DNA-T.v1_3R05C01	203287590035	R05C01	P13714_129	13	EPIC	DNA-KRYO	female	v11b4	methylation class medulloblastoma, WNT	0.98	match				Methylation class medulloblastoma, WNT: The methylation class "medulloblastoma, WNT" is comprised of tumors diagnosed as Medulloblastoma, genetically defined, WNTactivated. Histologically most cases fall into the classic variant, sometimes into the large cell/anaplastic variant. Tumors are located in the cerebellum, typically in the vermis.	Median age is 12 years (range 6 to 27). Monosomy of chromosome 6 (>80%) together with mutation of CTNNB1 is (almost) pathognomonic for this class.											unmethylated	0.01001	0.00112	0.08372
NM4_0811-1-1-1-DNA-T.v1_4R04C01	203287590067	R04C01	P13714_104	15p	EPIC	DNA-KRYO	male	v11b4	methylation class family Medulloblastoma group 3 and 4	1	match	methylation class medulloblastoma, subclass group 4	1	match	Methylation class family Medulloblastoma group 3 and 4: The methylation class family "Medulloblastoma class 3 and 4" comprises the methylation classes medulloblastoma,	class 3 and medulloblastoma, class 4.	Methylation class medulloblastoma, subclass group 4: The methylation class "medulloblastoma, subclass group 4" is comprised of tumors with the diagnosis	medulloblastoma, genetically defined, group 4. Histologically most cases fall into the classical and large cell/anaplastic groups. This is the most common molecular subtype of	medulloblastoma (~35-40% of cases). Tumors originate in the cerebellum, typically in the vermis. Median age is 8 years (range 2-49 years). Group 4 medulloblastomas are more	common in males than females. MYCN amplification, isochromosome 17q, and anueploidy are recurrent features, but a fraction lack an obvious driving genetic change.							unmethylated	0.0137	0.0017	0.10174
NM4_0811-R1-3-1-DNA-T.v1_4R05C01	203287590067	R05C01	P13714_105	15r/m	EPIC	DNA-KRYO	male	v11b4	methylation class family Medulloblastoma group 3 and 4	1	match	methylation class medulloblastoma, subclass group 3	1	match	Methylation class family Medulloblastoma group 3 and 4: The methylation class family "Medulloblastoma class 3 and 4" comprises the methylation classes medulloblastoma,	class 3 and medulloblastoma, class 4.	Methylation class medulloblastoma, subclass group 3: The methylation class "medulloblastoma, subclass group 3" is comprised of tumors with the diagnosis	medulloblastoma, genetically defined, group 3. Histologically most cases fall into the classical and large cell/anaplastic groups. Tumors are located in the cerebellum, typically in	the vermis. Median age is 4 years (range 1 to 17). Group 3 medulloblastomas are more common in males than females. MYC amplification, aneuploidy, isochromosome 17q and	GFI1/1B activation by enhancer hijacking are recurrent features, but a fraction lack an obvious driving genetic change.							unmethylated	0.01111	0.00132	0.08728
NM3_0810-5-1-4-DNA-T.v1_2R05C01	203013220073	R05C01	2018-10082	19p	EPIC	KRYO DNA	female	v11b4	methylation class family Medulloblastoma, SHH	0.89	match		0.89		Methylation class family Medulloblastoma, SHH: The methylation class family "Medulloblastoma, SHH" comprises the methylation classes	medulloblastoma, SHH subtype A (children and adult) and medulloblastoma, SHH subtype B (infant).	Methylation class medulloblastoma, subclass SHH A (children and adult): The methylation class "medulloblastoma, subclass SHH A (children and adult)"	is comprised of tumors diagnosed as Medulloblastoma, genetically defined, SHH-activated occurring in non-infant patients. Histologically most cases fall	into the desmoplastic variant, sometimes classic and occasionally large cell/anaplastic groups. Tumors are located in the cerebellum, usually laterally.	Median age is 22 years (range 3 to 51). Upstream SHH pathway alterations (i.e. PTCH1 and SMO) are relatively common. Importantly, this methylation	class also includes the majority of TP53-mutated SHH tumors (often Li-Fraumeni associated), which typically occur in children (~8-16 years) and often	have large cell/anaplastic morphology, with dramatic copy number alterations (chromothripsis).	Methylation class medulloblastoma, subclass SHH B (infant): The methylation class "medulloblastoma, subclass SHH B (infant)" is comprised of tumors	diagnosed as Medulloblastoma, genetically defined, SHH-activated. Histologically most cases fall into the desmoplastic or extensive nodularity variant,	sometimes classic and rarely large cell/anaplastic. Tumors are located in the cerebellum, usually laterally. Median age is 2 years (range 0-6 years).	Mutations of PTCH1 or SUFU are relatively common, and in the youngest patients these may also have a germline origin (Gorlin's syndrome).	unmethylated	0.00089	4e-05	0.02212
NM4_0810-R1-1-1-DNA-T.v1_2R08C01	203287590024	R08C01	P13714_124	19r	EPIC	DNA-KRYO	female	v11b4	methylation class family Medulloblastoma, SHH	1	match	methylation class medulloblastoma, subclass SHH A (children and adult)	0.92	match	Methylation class family Medulloblastoma, SHH: The methylation class family "Medulloblastoma, SHH" comprises the methylation classes medulloblastoma, SHH subtype A	(children and adult) and medulloblastoma, SHH subtype B (infant).	Methylation class medulloblastoma, subclass SHH A (children and adult): The methylation class "medulloblastoma, subclass SHH A (children and adult)" is comprised of	tumors diagnosed as Medulloblastoma, genetically defined, SHH-activated occurring in non-infant patients. Histologically most cases fall into the desmoplastic variant,	sometimes classic and occasionally large cell/anaplastic groups. Tumors are located in the cerebellum, usually laterally. Median age is 22 years (range 3 to 51). Upstream SHH	pathway alterations (i.e. PTCH1 and SMO) are relatively common. Importantly, this methylation class also includes the majority of TP53-mutated SHH tumors (often LiFraumeni associated), which typically occur in children (~8-16 years) and often have large cell/anaplastic morphology, with dramatic copy number alterations (chromothripsis).							unmethylated	0.01397	0.00184	0.09837
NM5_1014-1-1-DNA-T.v1_3R07C01	204894630014	R07C01	P19060_123	21	EPIC	DNA-KRYO	male	v11b4	methylation class family Medulloblastoma group 3 and 4	1	match	methylation class medulloblastoma, subclass group 4	1	match	Methylation class family Medulloblastoma group 3 and 4: The methylation class family "Medulloblastoma class 3 and 4" comprises the methylation classes medulloblastoma,	class 3 and medulloblastoma, class 4.	Methylation class medulloblastoma, subclass group 4: The methylation class "medulloblastoma, subclass group 4" is comprised of tumors with the diagnosis	medulloblastoma, genetically defined, group 4. Histologically most cases fall into the classical and large cell/anaplastic groups. This is the most common molecular subtype of	medulloblastoma (~35-40% of cases). Tumors originate in the cerebellum, typically in the vermis. Median age is 8 years (range 2-49 years). Group 4 medulloblastomas are more	common in males than females. MYCN amplification, isochromosome 17q, and anueploidy are recurrent features, but a fraction lack an obvious driving genetic change.							unmethylated	0.02366	0.00376	0.13472
NM5_1511-1-1-DNA-T.v1_3R08C01	204894630014	R08C01	P19060_124	22	EPIC	DNA-KRYO	male	v11b4	methylation class family Medulloblastoma group 3 and 4	1	match	methylation class medulloblastoma, subclass group 4	1	match	Methylation class family Medulloblastoma group 3 and 4: The methylation class family "Medulloblastoma class 3 and 4" comprises the methylation classes medulloblastoma,	class 3 and medulloblastoma, class 4.	Methylation class medulloblastoma, subclass group 4: The methylation class "medulloblastoma, subclass group 4" is comprised of tumors with the diagnosis	medulloblastoma, genetically defined, group 4. Histologically most cases fall into the classical and large cell/anaplastic groups. This is the most common molecular subtype of	medulloblastoma (~35-40% of cases). Tumors originate in the cerebellum, typically in the vermis. Median age is 8 years (range 2-49 years). Group 4 medulloblastomas are more	common in males than females. MYCN amplification, isochromosome 17q, and anueploidy are recurrent features, but a fraction lack an obvious driving genetic change.							unmethylated	0.00414	0.00023	0.06875
NM3_0775-1-1-4-DNA-T.v1_2R04C01	203013220073	R04C01	2018-10086	24	EPIC	KRYO DNA	female	v11b4	methylation class family Medulloblastoma, SHH	0.99	match	methylation class medulloblastoma, subclass SHH B (infant)	0.99	match	Methylation class family Medulloblastoma, SHH: The methylation class family "Medulloblastoma, SHH" comprises the methylation classes	medulloblastoma, SHH subtype A (children and adult) and medulloblastoma, SHH subtype B (infant).	Methylation class medulloblastoma, subclass SHH B (infant): The methylation class "medulloblastoma, subclass SHH B (infant)" is comprised of tumors	diagnosed as Medulloblastoma, genetically defined, SHH-activated. Histologically most cases fall into the desmoplastic or extensive nodularity variant,	sometimes classic and rarely large cell/anaplastic. Tumors are located in the cerebellum, usually laterally. Median age is 2 years (range 0-6 years).	Mutations of PTCH1 or SUFU are relatively common, and in the youngest patients these may also have a germline origin (Gorlin's syndrome).							unmethylated	0.00826	0.00081	0.0786
NM5_1362-1-1-1-DNA-T.v1_5R01C01	204894630073	R01C01	P19060_109	27	EPIC	DNA-KRYO	male	v11b4	methylation class family Medulloblastoma, SHH	1	match	methylation class medulloblastoma, subclass SHH B (infant)	1	match	Methylation class family Medulloblastoma, SHH: The methylation class family "Medulloblastoma, SHH" comprises the methylation classes medulloblastoma, SHH subtype A	(children and adult) and medulloblastoma, SHH subtype B (infant).	Methylation class medulloblastoma, subclass SHH B (infant): The methylation class "medulloblastoma, subclass SHH B (infant)" is comprised of tumors diagnosed as	Medulloblastoma, genetically defined, SHH-activated. Histologically most cases fall into the desmoplastic or extensive nodularity variant, sometimes classic and rarely large	cell/anaplastic. Tumors are located in the cerebellum, usually laterally. Median age is 2 years (range 0-6 years). Mutations of PTCH1 or SUFU are relatively common, and in the	youngest patients these may also have a germline origin (Gorlin's syndrome).							unmethylated	0.00733	0.00069	0.07359
NM5_1530-1-1-5-DNA-T.v1_4R07C01	204894630070	R07C01	P19060_131	31	EPIC	DNA-KRYO	female	v11b4	methylation class family Medulloblastoma, SHH	1	match	methylation class medulloblastoma, subclass SHH B (infant)	1	match	Methylation class family Medulloblastoma, SHH: The methylation class family "Medulloblastoma, SHH" comprises the methylation classes medulloblastoma, SHH subtype A	(children and adult) and medulloblastoma, SHH subtype B (infant).	Methylation class medulloblastoma, subclass SHH B (infant): The methylation class "medulloblastoma, subclass SHH B (infant)" is comprised of tumors diagnosed as	Medulloblastoma, genetically defined, SHH-activated. Histologically most cases fall into the desmoplastic or extensive nodularity variant, sometimes classic and rarely large	cell/anaplastic. Tumors are located in the cerebellum, usually laterally. Median age is 2 years (range 0-6 years). Mutations of PTCH1 or SUFU are relatively common, and in the	youngest patients these may also have a germline origin (Gorlin's syndrome).							unmethylated	0.00452	0.00035	0.05622
NM5_1580-2-1-1-DNA-T.v1_4R01C01	204894630070	R01C01	P19060_125	35	EPIC	DNA-KRYO	male	v11b4	methylation class medulloblastoma, WNT	0.98	match				Methylation class medulloblastoma, WNT: The methylation class "medulloblastoma, WNT" is comprised of tumors diagnosed as Medulloblastoma, genetically defined, WNTactivated. Histologically most cases fall into the classic variant, sometimes into the large cell/anaplastic variant. Tumors are located in the cerebellum, typically in the vermis.	Median age is 12 years (range 6 to 27). Monosomy of chromosome 6 (>80%) together with mutation of CTNNB1 is (almost) pathognomonic for this class.											unmethylated	0.04484	0.00957	0.18578
			PNET-1791	43
