# Supplementary material for: Simultaneous Ultra-Sensitive Detection of Structural and Single Nucleotide Variants Using Multiplex Droplet Digital PCR in Liquid Biopsies from Children with Medulloblastoma
Source: Cancers (Basel). 2023 Mar 25;15(7):1972. doi: 10.3390/cancers15071972 (PMC10092983; doi:10.3390/cancers15071972)
Supplement: Supplementary file 1 [file cancers-15-01972-s001.zip › Table S2 Table of all tested ddPCR assays.xlsx]

## Sheet: All details
UPN	Target	Coordinate			ddPCR assay amplicon size	Assay details from BioRad	Multiplexing annealing temperature
		GRCh38	Transkript HGVSc	HGVSp	(bp)		(°C)	Forward primer	Reverse primer	Probe
1	der(11)t(11;17)(p11.2;q23.1)	chr11:46,349,051			98		55.7	CACTAGTTCCTCAGAACG	AGAGTGCAGGTGCAAAGA	CCAACATACCCGTGATGCTGACTTGTGC
	5q23.2 tandem duplication (SNCAIP)	chr5:122,518,910			100		55.7	ACTCCCAAATTCAGACAGCC	GGCTCCACTTGAAGTTCCAT	AGACTGGACATGTTCA+CA+T+AT+GGAA
	COL7A1 c.3604C>T	chr3: 48,586,193	ENST00000328333.12:c.3604C>T	ENSP00000332371.8:p.Arg1202Cys	61	dHsaMDS445266350	55.7
9	CTNNB1 c.100G>A, p.Gly34Arg	chr3:41,224,612	ENST00000645320.1:c.100G>A	ENSP00000495360.1:p.Gly34Arg	62	dHsaMDS267381825	55
	CSNK2B c.419G>T, p.Cys140Phe	chr6:31,669,370	ENST00000375882.6:c.419G>T	ENSP00000365042.2:p.Cys140Phe	64	dHsaMDS410602924	55
	1p21.1 intergenic tandem duplication	chr1:105,150,201			89		55	ACAAGTTTTGCTTGTACTCTGC	ATACTGTAGTCTTTTATGTATGCAA	TCACTATCCT+GA+C+T+TA+GA+CAAAATA
	6q dup	chr6: 111,181,153			80		55	CAGCTACTTAGGGGGTTGAG	GGAGTTTCGCTCTTGTCAC	TGGCAGTGAGCTGAGACCGCGCC
13	CTNNB1 c.101G>A, p.Gly34Glu*	chr3:41,224,613	ENST00000645320.1:c.101G>A	ENSP00000495360.1:p.Gly34Glu	64	dHsaMDV2010097	59
	PIK3CA c.3140A>G, p.His1047Arg	chr3:179,234,297	ENST00000263967.3:c.3140A>G	ENSP00000263967.3:p.His1047Arg	80	dHsaMDS522571585	59
15	FOSL2 c.383G>A, p.Arg128His	chr2:28,408,787	ENST00000264716.8:c.383G>A	ENSP00000264716.4:p.Arg128His	62	dHsaMDS246016191	59
	19q12 tandem duplication (ZNF536)	chr19:30,403,430			116		59	GGTGTCTAGACCCCACAAC	CCCAAATGCCACAACGATG	TGGAGGGTACTTGGGCACTCCTATTTCT
	5q13.3 tandem duplication (HEXB)	chr5:74,152,786			91		59	GTAAATGAAGGTCACTGCCC	GCATAACCAGTGCAACCTC	CAACTCAGGATGGTGGAGGCTCGT
	DICER1 c.4943G>A	chr14: 95,095,977	ENST00000526495.5:c.4943G>A	ENSP00000437256.1:p.Cys1648Tyr p.C1648	69	dHsaMDS189964327	59
19	MAX c.179G>A, p.Arg60Gln	chr14:65,078,029	ENST00000358664.8:c.179G>A	ENSP00000351490.4:p.Arg60Gln	69	dHsaMDS2514252	61.4
	PTCH1 c.2287dup, p.Val763GlyfsTer27	chr9:95,467,388	ENST00000331920.10:c.2287dup	ENSP00000332353.6:p.Val763GlyfsTer27	63	dHsaMDS851122935	61.4
21	B4GALT1 c.421_428dup p.Glu144CysfsTer2	chr9:33,135,408	ENST00000379731.4:c.421_428dup	ENSP00000369055.4:p.Glu144CysfsTer2	64	dHsaMDS891046896	55
	10q22.2 amp (SAMD8)*	chr10:73,926,074			87		55	GGGAAGCTGCAACTCAGTAT	TATCCCCACCAATCTCCCAT	TGCCCAAATTAACAGAGGCAGAGGATACA
22	KDM5D c.1642G>C, p.Asp548His	chrY: 19,720,946	ENST00000317961.8:c.1642G>C	ENSP00000322408.4:p.Asp548His	64	dHsaMDS797557211	59
	7q21.2 amp (CDK6?)	chr7:92,501,482			92		59	GCCAAAGCCAATAATACAGTGG	GCCAAGGGCATTCCTAAGTT	CTGGGAGTAAGTATCCCATCATGGCCTG
	"7q del 956"	chr7: 91,806,956			98		59	AGTGGATTCTTGACACAGAGTT	CATCACTCACAGCCTCCTG	CAGGTAATACAAT+CA+G+CTGCCGAGA
24	PRMT7 c.224C>T, p.Thr75Met	chr16: 68,324,774	ENST00000339507.9:c.224C>T	ENSP00000343103.5:p.Thr75Met	62		55.7
	PTCH1 c.2197_2198del	chr9: 95,468,802	ENST00000331920.10:c.2197_2198del	ENSP00000332353.6:p.Ser733IlefsTer4	90/108		55.7
27	KMT2D c.13825C>T, p.Gln4609Ter	chr12: 49,030,615	ENST00000301067.11:c.13825C>T	ENSP00000301067.7:p.Gln4609Ter	98	dHsaMDS211441973	57
	OFD1 c.1411+1G>A	chrX: 13,756,768	ENST00000340096.10:c.1411+1G>A	NA, splice donor variant	65	dHsaMDM1462502131	57
31	KMT2D c.7933C>T, p.Arg2645Ter	chr12: 49,039,837	ENST00000301067.11:c.7933C>T	ENSP00000301067.7:p.Arg2645Ter	68	dHsaMDS514065269	59
	SMO c.1247_1248delinsAA, p.Gly416Glu	chr7: 129,206,570	ENST00000249373.7:c.1247_1248delinsAA	ENSP00000249373.3:p.Gly416Glu	61	dHsaMDS962957869	59
35	CTNNB1, c.101G>A, p.Gly34Glu*	chr3: 41,224,613	ENST00000645320.1:c.101G>A	ENSP00000495360.1:p.Gly34Glu	64	dHsaMDV2010097	55
	13q14.2 tandem duplication (CAB39L)	chr: 49,304,384			112		55	CTGAACAATTCAAGCCTGTAGG	GATTTAGGGAGCAGCTGAGG	AGCATA+G+TTT+GAATCGCAGCAAGG
	GABRA3 c.823dup	chrX: 152,197,740	ENST00000370314.8:c.823dup	ENSP00000359337.4:p.Ile275AsnfsTer57	66	dHsaMDS567755845	55
	11p dup	chr11. 6,888,297			103		55	TGTGTTCAGCTGTGCTAG	TGTGTTCAGCTGTGCTAG	ATCCTC+CTT+CA+GTAT+CT+CATTATGG
43	KDM6A c.4129C>T, p.Gln1377Ter.	chrX: 45,110,202	ENST00000377967.8:c.4129C>T	ENSP00000367203.4:p.Gln1377Ter	68	dHsaMDS690352373	57
	Xp22.11 tandem duplication (KLHL15 c.703_705+123dup, p.Met1fs)	chrX:24,005,865			90		57	TGATGAGTACTGTCTATTGCTT	TCACAGACTTAAGAGCCAAGA	TGCACTAAC+CT+T+CATAA+GAAATAAC
	17q del	chr17: 32556849			119		57	GACCATGGGAATTAAATGAAGAC	CGAGGCCAACATGGTGAA	TGGGTCTGTGAGAAAATGCCCGGC
NA, not annotated
