# Supplementary material for: Simultaneous Ultra-Sensitive Detection of Structural and Single Nucleotide Variants Using Multiplex Droplet Digital PCR in Liquid Biopsies from Children with Medulloblastoma
Source: Cancers (Basel). 2023 Mar 25;15(7):1972. doi: 10.3390/cancers15071972 (PMC10092983; doi:10.3390/cancers15071972)
Supplement: Supplementary file 1 [file cancers-15-01972-s001.zip › Table S3 Summary of ctDNA results.xlsx]

## Sheet: Medullo pat och prover
UPN	Gender	Size (cm)	In contact w CSF	Clinical group	Day post-op	Provresultat (corrected for input 33/40 ul)
						Plasma	Total volyme (ml)	CN/ml	CN/ml	CN/ml	CN/ml	CN/ml	CSF	Total volyme (ml)	CN/ml	CN/ml	CN/ml	CN/ml	CN/ml
								ABCC9	T(11;17)	5q dup					ABCC9	T(11;17)	5q dup
1	M	4	y	3_4	d0	+ (SNCAIP only) trace (11;17)	3, 6	7651.64	2.06061	3.27273			+	0.8	40425.9	7155.03	8554.42
					d14	-	3	1826.55	0	0.969697			+	2	1121.45	252.97	328.121
								CTNNB1 wt	CTNNB1 mut	CSNK2B wt	CSNK2B mut	1p dup			CTNNB1 wt	CTNNB1 mut	CSNK2B wt	CSNK2B mut	1p dup
9	F	3,5X3X4	y	1	d0	-	4	1183.25	0.448485	1054.42	0	0	N/A	N/A	N/A	N/A	N/A	N/A	N/A
					d19	-	3	2677.64	0	2423.81	0	0.593939	trace (CSNK2B only)	1.5	15.903	2.46061	6.04848	4.81212	2.4
								CTNNB1 wt	CTNNB1 mut	PIK3CA wt	PIK3CA mut				CTNNB1 wt	CTNNB1 mut	PIK3CA wt	PIK3CA mut
13	F	4,5x4,5x4	y	1	d0	N/A	N/A	N/A	N/A	N/A	N/A		+ (CTNNB1 only)	8,8+2,4 (mix)	15.6242	7.06667	16.8045	0.181818
					d4	N/A	N/A	N/A	N/A	N/A	N/A		+ (CTNNB1 only)	1	30981.6	3225.75	40837.6	3.37008
15p								FOSL2 wt	FOSL2 mut	19q dup	5q dup	Ref.gen			FOSL2 wt	FOSL2 mut	19q dup	5q dup	Ref.gen
												ABCC9							ABCC9
15r/m		0,4 resp 0,6	y	3_4	d0	-	1	2227.09	0.472727	0	0	3637.31	+	0.8	2683.94	3709.85	1307.64	1555.65	8022.52
		0.7			d5	N/A	N/A	N/A	N/A	N/A	N/A	N/A	+	0.8	174.218	285.818	76.1333	99.4788	785.687
								MAX wt	MAX mut	PTCH1 wt	PTCH1 mut				MAX wt	MAX mut	PTCH1 wt	PTCH1 mut
19p	F	6x5x3,8	n	2	d0	-	1.7	661.115	0	714.848	0		-	5	13.2364	0	8.27879	0
					d133	N/A	N/A	N/A	N/A	N/A	N/A		-	1.3	19.7818	0	25.3455	0
					d133	-	5	4866.32	0.30303	4335.9	0.630303		N/A	N/A	N/A	N/A	N/A	N/A
					d182	-	3	2982.46	0.521212	3646.53	0		-	1	17.4788	1.52727	14.1333	0
					d195	N/A	N/A	N/A	N/A	N/A	N/A		-	1.8	3.41818	0	11.1636	0
19r		0.4		2	d209	-	3	1818.8	0	2049.09	0.569697		-	2	3.91515	0	4	0
		0,4, ,06, ,02	n		d432	-	5	1095.32	0	1157.31	0		N/A	N/A	N/A	N/A	N/A	N/A
					d449	N/A	N/A	N/A	N/A	N/A	N/A		-	1.6	295.527	0	215.382	0
								B4GALT1 wt	B4GALT1 mut	10q dup					B4GALT1 wt	B4GALT1 mut	10q dup
21	M	4,5x4x3,7	y	3_4	d0	+ (B4GALT1 only)	2.1	1035.64	98.4242	6.66667			N/A	N/A	N/A	N/A
					d3	N/A	N/A	N/A	N/A	N/A			+	1.4	48486.9	14504.8	65448.7
					d7	N/A	N/A	N/A	N/A	N/A			+	1	6988.48	2134.67	8176.97
								KDM5D wt	KDM5D mut	7q amp	Ref.gen				KDM5D wt	KDM5D mut	7q amp	Ref.gen
								chrY			ABCC9				chrY			ABCC9
22	M	4,5x5x4	y	3_4	d0	trace (7q amp only)	1	340.354	0	5.39655	1525.54		+	4	59.3995	8.67276	108.602	219.561
								PRMT7 wt	PRMT7 mut						PRMT7 wt	PRMT7 mut
24	F	2.5	n	2	d22	N/A	N/A	N/A	N/A	N/A			-	3	3.70443	0
					d102	N/A	N/A	N/A	N/A	N/A			-	2	52.0964	0
								KMT2D wt	KMT2D mut	OFD1 wt	OFD1 mut				KMT2D wt	KMT2D mut	OFD1 wt	OFD1 mut
27	M	4,5x3,5x4	n	2	d0	-	2	488.559	0	368.196	0		N/A	N/A	N/A	N/A	N/A	N/A
					d3	N/A	N/A	N/A	N/A	N/A	N/A		+	0.8	7439.39	2038.91	5462.18	169.939
					d67	-	2	1522.93	0	1012.55	1.43919		-	1.6	467.152	0	285.818	0
					d154	-	3.9	3036.69	1.97745	1905.23	0		N/A	N/A	N/A	N/A	N/A	N/A
					d155	N/A	N/A	N/A	N/A	N/A	N/A		-	1	27.7576	0	29.3333	0
					d168	-	3	1556.04	0.591902	1076.16	0		-	2.7	16.8485	0	12.1212	0
					d183	-	3.6	4144.17	2.83142	2568.81	0.511962		-	1.2	34.7879	0	11.8788	0
								KMT2D wt	KMT2D mut	SMO wt	SMO mut				KMT2D wt	KMT2D mut	SMO wt	SMO mut
31	F	3,5x3x3,5	y	2	d25	-	4	1202.7	0.379091	1140.44	1.18576		-	1.9	27.8129	0	30.4428	4.16239
					d27	-	1.8	914.544	0	945.663	0		-	1	31.2387	0	43.1666	1.66015
								CTNNB1 wt	CTNNB1 mut	13q dup	Ref.gen
35	M	2.4	y	1	d0	+	2	872.27	14.5744	2.57871	924.4		N/A	N/A	N/A	N/A
								KDM6A wt	KDM6A mut	Xp dup	Ref.gen				KDM6A wt	KDM6A mut	Xp dup	Ref.gen
								loss, monosomyX (girl)			ABCC9				chrX, monosomyX (girl)			ABCC9 ok enl CNV översikt
43	F	4x3,5x2,5	y	3_4	d0	+	4	8206.46	9.55317	9.3555	14632.2		+	5	182.929	4923.39	4131.54	13328.4
